# Supplementary material for: Polymorphism of Baculoviral Inhibitor of Apoptosis Repeat-Containing 5 (BIRC5) Can Be Associated with Clinical Outcome of Non-Small Cell Lung Cancer
Source: Cells. 2022 Mar 10;11(6):956. doi: 10.3390/cells11060956 (PMC8946487; doi:10.3390/cells11060956)
Supplement: Supplementary file 1 [file cells-11-00956-s001.zip]

Archive with 1 entries (1 files):
- cells-1607319-supplementary.pdf
